# Supplementary material for: Serum Metabolomic Profiling Reveals Differences Between Systemic Sclerosis Patients with Polyneuropathy
Source: Int J Mol Sci. 2025 Jul 24;26(15):7133. doi: 10.3390/ijms26157133 (PMC12346654; doi:10.3390/ijms26157133)
Supplement: Supplementary file 1 [file ijms-26-07133-s001.zip]

Archive with 1 entries (1 files):
- ijms-3739736-supplementary.pdf
